# Supplementary material for: Characterization of Trehalose-6-Phosphate Synthase and Trehalose-6-Phosphate Phosphatase Genes of Tomato (Solanum lycopersicum L.) and Analysis of Their Differential Expression in Response to Temperature
Source: Int J Mol Sci. 2022 Sep 28;23(19):11436. doi: 10.3390/ijms231911436 (PMC9569751; doi:10.3390/ijms231911436)
Supplement: Supplementary file 1 [file ijms-23-11436-s001.zip]

Archive with 1 entries (1 files):
- ijms-1914717-supplementary.pdf
